# Supplementary material for: Evaluation of α-Glucosidase Inhibition and Antihyperglycemic Activity of Extracts Obtained from Leaves and Flowers of Rumex crispus L
Source: Molecules. 2023 Jul 30;28(15):5760. doi: 10.3390/molecules28155760 (PMC10420655; doi:10.3390/molecules28155760)
Supplement: Supplementary file 1 [file molecules-28-05760-s001.zip]

Archive with 1 entries (1 files):
- molecules-2434426-supplementary.pdf
